# Supplementary material for: Polish Adaptation of the Italian Spine Youth Quality of Life Questionnaire
Source: J Clin Med. 2021 May 12;10(10):2081. doi: 10.3390/jcm10102081 (PMC8151829; doi:10.3390/jcm10102081)
Supplement: Supplementary file 1 [file jcm-10-02081-s001.zip]

Archive with 1 entries (1 files):
- jcm-1205651-supplementary.pdf
